# Supplementary material for: Co-Expression Modules and Core Regulatory Factors Linked to Maize Abiotic Stress Resistance Under the Compound Agroecological Stress Index in Southwest China
Source: Plants (Basel). 2026 Jun 26;15(13):1977. doi: 10.3390/plants15131977 (PMC13363898; doi:10.3390/plants15131977)
Supplement: Supplementary file 1 [file plants-15-01977-s001.zip]

Archive with 1 entries (1 files):
- plants-4334914-supplementary.pdf
